# Supplementary material for: Integrating interdisciplinary methodologies for One Health: goat farm re-implicated as the probable source of an urban Q fever outbreak, the Netherlands, 2009
Source: BMC Infect Dis. 2015 Sep 3;15:372. doi: 10.1186/s12879-015-1083-9 (PMC4558730; doi:10.1186/s12879-015-1083-9)
Supplement: Additional file 1: Table S1. — Attack rates and relative risks per potential source farm. Number of cases, number of total inhabitants, attack rates (AR) per 100,000 inhabitants, and relative risks (RR) per concentric 1 km ring around each potential source farm A – Q. (XLS 29 kb) [file 12879_2015_1083_MOESM1_ESM.xls]

## Sheet: Supplementary Table 1
	0 - 1 km				1 - 2 km				2 - 3 km				3 - 4 km				4 - 5 km				5 - 10 km (reference)
Farm	No. cases	No. population	AR	RR [95% CI]	No. cases	No. population	AR	RR [95% CI]	No. cases	No. population	AR	RR [95% CI]	No. cases	No. population	AR	RR [95% CI]	No. cases	No. population	AR	RR [95% CI]	No. cases	No. population	AR	RR [95% CI]
A	8	371	2156	46 [22; 97]	74	10831	683	15 [10; 21]	56	16704	335	7 [5; 11]	56	29684	189	4 [3; 6]	24	19632	122	3 [2; 4]	49	105080	47	-
B	20	1110	1802	42 [25; 71]	83	14398	576	13 [9; 19]	54	19513	277	6 [4; 10]	40	24867	161	4 [2; 6]	27	21196	127	3 [2; 5]	44	101894	43	-
C	69	9459	729	16 [11; 24]	81	22233	364	8 [6; 12]	33	18855	175	4 [2; 6]	29	20201	144	3 [2; 5]	18	20051	90	2 [1; 3]	44	98483	45	-
D	69	8838	781	17 [12; 25]	79	21291	371	8 [6; 12]	34	20035	170	4 [2; 6]	25	18743	133	3 [2; 5]	20	19804	101	2 [1; 4]	45	99448	45	-
E	2	110	1818	37 [9; 149]	64	9115	702	14 [10; 21]	59	14282	413	8 [6; 12]	67	31621	212	4 [3; 6]	25	21952	114	2 [1; 4]	51	103262	49	-
F	1	97	1031	14 [2; 97]	2	313	639	8 [2; 34]	29	5484	529	7 [5; 11]	87	25509	341	4 [3; 6]	74	39449	188	2 [2; 3]	71	93330	76	-
G	27	2386	1132	26 [16; 42]	83	15814	525	12 [8; 17]	60	22372	268	6 [4; 9]	27	21686	125	3 [2; 5]	28	21113	133	3 [2; 5]	44	100466	44	-
H	0	154	0	0 [0; 0]	29	7465	388	6 [4; 9]	87	18126	480	7 [5; 10]	59	23241	254	4 [3; 6]	38	32365	117	2 [1; 3]	60	93701	64	-
I	0	144	0	0 [0; 0]	30	6541	459	8 [5; 12]	88	18243	482	8 [6; 11]	56	24203	231	4 [3; 6]	41	33323	123	2 [1; 3]	55	92064	60	-
J	13	6866	189	4 [2; 7]	67	26553	252	5 [4; 8]	86	26500	325	7 [5; 9]	42	18936	222	5 [3; 7]	24	18816	128	3 [2; 4]	51	105387	48	-
K	1	871	115	2 [0; 11]	17	6828	249	3 [2; 6]	69	15120	456	6 [5; 9]	72	25456	283	4 [3; 5]	45	29611	152	2 [1; 3]	72	100056	72	-
L	26	14451	180	4 [2; 6]	97	25142	386	8 [5; 11]	55	21069	261	5 [4; 8]	45	25850	174	3 [2; 5]	8	9639	83	2 [1; 3]	52	103323	50	-
M	4	3523	114	2 [1; 6]	55	25341	217	4 [3; 6]	93	28789	323	6 [5; 9]	43	17385	247	5 [3; 7]	32	22347	143	3 [2; 4]	56	108850	51	-
N	50	15055	332	7 [5; 11]	95	25215	377	8 [6; 12]	52	24440	213	5 [3; 7]	22	14692	150	3 [2; 5]	12	14552	82	2 [1; 3]	52	115842	45	-
O	1	143	699	8 [1; 55]	2	270	741	8 [2; 33]	12	3596	334	4 [2; 7]	98	27587	355	4 [3; 5]	61	33003	185	2 [1; 3]	87	96139	90	-
P	1	454	220	4 [1; 31]	79	10938	722	14 [10; 20]	65	20421	318	6 [4; 9]	41	22077	186	4 [2; 5]	35	30057	116	2 [1; 3]	48	93203	52	-
Q	13	6663	195	4 [2; 8]	55	25167	219	5 [3; 7]	105	24065	436	9 [7; 13]	32	17212	186	4 [3; 6]	14	12367	113	2 [1; 4]	61	130376	47	-
